# Supplementary material for: Synthesis of Lignosulfonate-Based Dispersants for Application in Concrete Formulations
Source: Materials (Basel). 2021 Dec 2;14(23):7388. doi: 10.3390/ma14237388 (PMC8658405; doi:10.3390/ma14237388)
Supplement: Supplementary file 1 [file materials-14-07388-s001.zip]

Archive with 1 entries (1 files):
- materials-1463448-supplementary.pdf
